# Supplementary material for: Application of SWATH Mass Spectrometry and Machine Learning in the Diagnosis of Inflammatory Bowel Disease Based on the Stool Proteome
Source: Biomedicines. 2024 Feb 1;12(2):333. doi: 10.3390/biomedicines12020333 (PMC10886680; doi:10.3390/biomedicines12020333)
Supplement: Supplementary file 1 [file biomedicines-12-00333-s001.zip]

Archive with 3 entries (3 files):
- Figure S1.pdf
- Figure S2.pdf
- Supplementary Table S1.xlsx
